# Supplementary material for: Evaluation of Colistin Susceptibility of Klebsiella pneumoniae Strains Exposed to Rotating Magnetic Field
Source: Int J Mol Sci. 2025 Aug 26;26(17):8281. doi: 10.3390/ijms26178281 (PMC12428290; doi:10.3390/ijms26178281)
Supplement: Supplementary file 1 [file ijms-26-08281-s001.zip]

Archive with 1 entries (1 files):
- ijms-3807488-supplementary.pdf
